# Supplementary material for: Efficacy of photodynamic therapy in the treatment of oral candidiasis: a systematic review and meta-analysis
Source: BMC Oral Health. 2023 Oct 26;23:802. doi: 10.1186/s12903-023-03484-z (PMC10605952; doi:10.1186/s12903-023-03484-z)
Supplement: Supplementary file 1 — Additional file 1. [file 12903_2023_3484_MOESM1_ESM.xlsx]

## Sheet: Sheet1
		PDT						antifungal medication
		Ineffective	Effective	Significant	Cured	total effective	sample size	Ineffective	Effective	Significant	Cured	total effective	sample size
Scwingel						7	7					5	7
Maciel						8	20					16	20
JM,Qin		3	2	2	2	6	9	1	2	2	4	8	9
Senna						9	18					15	18
Afroozi						17	28					12	28
C,Chen		3	8	18	14	40	43	11	6	15	11	32	43
